# Supplementary material for: Crystallization Kinetics of Oleogels Prepared with Essential Oils from Thirteen Spices
Source: Foods. 2025 Feb 6;14(3):542. doi: 10.3390/foods14030542 (PMC11817729; doi:10.3390/foods14030542)
Supplement: Supplementary file 1 [file foods-14-00542-s001.zip]

Archive with 1 entries (1 files):
- foods-3407360-supplementary.xlsx
