# Supplementary material for: Crystallization Kinetics of Oleogels Prepared with Essential Oils from Thirteen Spices
Source: Foods. 2025 Feb 6;14(3):542. doi: 10.3390/foods14030542 (PMC11817729; doi:10.3390/foods14030542)
Supplement: Supplementary file 1 [file foods-14-00542-s001.zip › foods-3407360-supplementary.xlsx]

## Sheet: Sheet1
Table S1. Composition of Thirteen-Spice Essential Oil by GC-MS
Retention Time (min)	Peak Area (Ab*s)	Compound Name	Qualitative	Molecular Weight (amu)	CAS Number	Quantitative (%)
5.15	14824592	(1S)-2,6,6-Trimethylbicyclo[3.1.1]hept-2-ene	97	136.12	007785-26-4	0.18
5.49	2040913	Camphene	91	136.12	000079-92-5	0.02
6.06	7833997	.beta.-Phellandrene	91	136.12	000555-10-2	0.1
6.13	3060335	Bicyclo[3.1.0]hexane, 4-methylene-1-(1-methylethyl)-	91	136.12	003387-41-5	0.04
6.49	11718886	Bicyclo[3.1.1]hept-2-ene, 3,6,6-trimethyl-	59	136.12	004889-83-2	0.14
6.83	3779915	.alpha.-Phellandrene	83	136.12	000099-83-2	0.05
6.96	6868905	(+)-3-Carene	91	136.12	000498-15-7	0.08
7.37	2521831	Benzene, 1-methyl-3-(1-methylethyl)-	90	134.11	000535-77-3	0.03
7.45	246651881	D-Limonene	99	136.12	005989-27-5	3.01
7.72	4456671	Bicyclo[3.1.1]heptane, 6,6-dimethyl-2-methylene-, (1S)-	87	136.12	018172-67-3	0.05
8.03	737916	Tricyclo[2.2.1.0(2,6)]heptane, 1,3,3-trimethyl-	72	136.12	000488-97-1	0.01
8.27	10900153	.gamma.-Terpinene	91	136.12	000099-85-4	0.13
9.07	36038593	L-Fenchone	95	152.12	007787-20-4	0.44
9.42	119566898	1,6-Octadien-3-ol, 3,7-dimethyl-	96	154.14	000078-70-6	1.46
11.17	715180	Terbutaline, N-trifluoroacetyl-O,O,o-tris(trimethylsilyl)deriv.	25	537.24	325836-92-8	0.01
11.63	756543	Terpinen-4-ol	56	154.14	000562-74-3	0.01
12.05	713743	.alpha.-Terpineol	56	154.14	000098-55-5	0.01
12.21	109550412	Estragole	98	148.09	000140-67-0	1.34
12.68	10129861	Methyl m-tolyl carbinol	76	136.09	1000342-29-9	0.12
13.69	45149165	Tricyclo[2.2.1.0(2,6)]heptane, 1,3,3-trimethyl-	83	136.12	000488-97-1	0.55
13.85	3669442	1-Naphthalenol, 5,6,7,8-tetrahydro-	9	148.09	000529-35-1	0.04
14.1	14052672	Benzaldehyde, 4-methoxy-	91	136.05	000123-11-5	0.17
14.37	213539460	2-Propenal, 3-phenyl-	98	132.06	000104-55-2	2.61
14.49	25058952	Cinnamaldehyde, (E)-	95	132.06	014371-10-9	0.31
14.72	3530688764	Anethole	98	148.09	000104-46-1	43.11
15.67	10768823	2-Propenal, 3-phenyl-	95	132.06	000104-55-2	0.13
15.87	8880487	2-Propenal, 3-phenyl-	93	132.06	000104-55-2	0.11
16.22	2599228	2-Propenal, 3-phenyl-	83	132.06	000104-55-2	0.03
16.61	2104669	1,2,4-Metheno-1H-indene, octahydro-1,7a-dimethyl-5-(1-methylethyl)-, [1S-(1.alpha.,2.alpha.,3a.beta.,4.alpha.,5.alpha.,7a.beta.,8S*)]-	41	204.19	022469-52-9	0.03
16.76	736478	3-Phenyl-2-propyn-1-ol	45	132.06	001504-58-1	0.01
16.88	125050440	Copaene	99	204.19	003856-25-5	1.53
17.05	817281	Cinnamaldehyde, (E)-	38	132.06	014371-10-9	0.01
17.25	1914289	.alpha.-Cubebene	38	204.19	017699-14-8	0.02
17.3	3748561	Bicyclo[3.1.1]heptane, 6-methyl-2-methylene-6-(4-methyl-3-pentenyl)-, [1R-(1.alpha.,5.alpha.,6.beta.)]-	43	204.19	055123-21-2	0.05
17.41	1920334	Naphthalene, 1,2,3,4,4a,7-hexahydro-1,6-dimethyl-4-(1-methylethyl)-	38	204.19	016728-99-7	0.02
17.87	5609497	Bicyclo[3.1.1]hept-2-ene, 2,6-dimethyl-6-(4-methyl-3-pentenyl)-	94	204.19	017699-05-7	0.07
18	25418553	Caryophyllene	99	204.19	000087-44-5	0.31
18.38	15567038	Bicyclo[3.1.1]hept-2-ene, 2,6-dimethyl-6-(4-methyl-3-pentenyl)-	96	204.19	017699-05-7	0.19
18.86	2790947	Humulene	94	204.19	006753-98-6	0.03
18.95	2860938	(E)-.beta.-Famesene	59	204.19	018794-84-8	0.03
19.35	552671	.beta.-copaene	59	204.19	1000374-18-9	0.01
19.42	5190872	.gamma.-Muurolene	94	204.19	030021-74-0	0.06
19.59	12314374	Benzene, 1-(1,5-dimethyl-4-hexenyl)-4-methyl-	95	202.17	000644-30-4	0.15
19.88	34435253	1,3-Cyclohexadiene, 5-(1,5-dimethyl-4-hexenyl)-2-methyl-, [S-(R*,S*)]-	94	204.19	000495-60-3	0.42
19.96	10051435	4,7-Methanoazulene, 1,2,3,4,5,6,7,8-octahydro-1,4,9,9-tetramethyl-, [1S-(1.alpha.,4.alpha.,7.alpha.)]-	70	204.19	000514-51-2	0.12
20	20449367	.alpha.-Muurolene	93	204.19	031983-22-9	0.25
20.2	18217635	.beta.-Bisabolene	83	204.19	000495-61-4	0.22
20.34	3273772	.gamma.-Muurolene	95	204.19	030021-74-0	0.04
20.54	51297688	Naphthalene, 1,2,3,5,6,8a-hexahydro-4,7-dimethyl-1-(1-methylethyl)-, (1S-cis)-	95	204.19	000483-76-1	0.63
20.75	7781859	Naphthalene, 1,2,3,4,4a,7-hexahydro-1,6-dimethyl-4-(1-methylethyl)-	90	204.19	016728-99-7	0.1
21.46	1023859	1,6,10-Dodecatrien-3-ol, 3,7,11-trimethyl-	43	222.2	007212-44-4	0.01
21.48	1584260	2-Propenal, 3-(2-methoxyphenyl)-	46	162.07	001504-74-1	0.02
21.54	1365329	2-Propenal, 3-(2-methoxyphenyl)-	87	162.07	001504-74-1	0.02
21.68	1328877	2-Propenal, 3-(2-methoxyphenyl)-	93	162.07	001504-74-1	0.02
21.74	2521602	2-Propenal, 3-(2-methoxyphenyl)-	38	162.07	001504-74-1	0.03
21.81	2561539	2-Propenal, 3-(2-methoxyphenyl)-	38	162.07	001504-74-1	0.03
21.95	2789757	3-(1-Cyclopentenyl)furan	43	134.07	115754-79-5	0.03
22.6	1449596	Naphthalene, 1,2,3,4,4a,7-hexahydro-1,6-dimethyl-4-(1-methylethyl)-	81	204.19	016728-99-7	0.02
22.85	3236201	Naphthalene, 1,2,3,5,6,7,8,8a-octahydro-1,8a-dimethyl-7-(1-methylethenyl)-, [1R-(1.alpha.,7.beta.,8a.alpha.)]-	55	204.19	004630-07-3	0.04
22.9	1662703	.gamma.-Muurolene	83	204.19	030021-74-0	0.02
23.06	2348158	Acenaphthylene, dodecahydro-	25	164.16	002146-36-3	0.03
23.12	4185916	Silane, [[4-[1,2-bis[(trimethylsilyl)oxy]ethyl]-1,2-phenylene]bis(oxy)]bis[trimethyl-	47	458.22	056114-62-6	0.05
23.41	221013923	1-(3-Methyl-2-butenoxy)-4-(1-propenyl)benzene	68	202.14	078259-41-3	2.7
23.94	1722141	Butan-2-one, 4-(3-hydroxy-2-methoxyphenyl)-	38	194.09	303187-89-5	0.02
24.04	1539141	2-Butanone, 4-(4-hydroxy-3-methoxyphenyl)-	38	194.09	000122-48-5	0.02
24.41	553856	Phenol, 3-(dimethylamino)-	14	137.08	000099-07-0	0.01
25.71	1880241	(4-Methoxy-phenyl)-(2-nitrocyclohexyl)-methanol	50	265.13	103077-68-5	0.02
27.27	4018263	8-Dodecen-1-ol, (Z)-	72	184.18	040642-40-8	0.05
27.7	3088010	Hexadecanoic acid, trimethylsilyl ester	40	328.28	055520-89-3	0.04
28.07	4627137	Oxirane, decyl-	43	184.18	002855-19-8	0.06
28.13	722970	1,2-Dihydrothujopsene-(I1)	27	206.2	1000156-13-6	0.01
28.2	1561974	11,14-Octadecadienoic acid, methyl ester	95	294.26	056554-61-1	0.02
28.25	8007735	9-Octadecenoic acid (Z)-, methyl ester	99	296.27	000112-62-9	0.1
28.48	980645	Propanamide, 3-amino-N-(3,4-dimethylphenyl)-3-(hydroxyimino)-	16	221.12	1000349-98-8	0.01
28.82	6142098	Lapachol	43	242.09	000084-79-7	0.07
28.86	4234921	9-Hexadecenoic acid	42	254.22	002091-29-4	0.05
28.93	4334157	10,18-Bisnorabieta-8,11,13-triene	45	242.2	032624-67-2	0.05
29.12	7856865	3-Dimethylamino-3-phenylpropionic acid, (-)menthyl ester	43	331.25	152998-97-5	0.1
29.31	21274492	cis, 6-Octadecenoic acid, trimethylsilyl ester	96	354.3	096851-53-5	0.26
29.5	1420187	Methyl 5,7-hexadecadiynoate	18	262.19	1000336-45-6	0.02
29.6	17123959	6-Fluoro-8-((methylsulfonyl)methyl)-4H-1,3-benzodioxine	38	246.04	1000298-13-7	0.21
29.76	2919985	5-Methoxyindane	22	148.09	1000342-73-8	0.04
29.83	17712335	7-Hydroxy-1-indanone	59	148.05	006968-35-0	0.22
30.02	55807205	1,15-Pentadecanedioic acid	30	272.2	001460-18-0	0.68
30.13	42065512	4-Cyclopropylmethylbenzonitrile	27	157.09	161894-17-3	0.51
30.18	17617820	1,4-Cyclooctadiene, 6-bromo-	20	186	023359-89-9	0.22
30.29	20449559	1,3-Cyclooctadiene, 5-bromo-	42	186	090002-40-7	0.25
30.47	18695518	4H-Cyclopenta[c]furan, hexahydro-1,1-dimethyl-4-methylene-	49	152.12	344294-72-0	0.23
30.6	3517677	Cyclopentanecarboxylic acid, 3-ethenyl-2-methylene-	70	152.08	108451-43-0	0.04
30.68	16559936	9-Octadecenamide, (Z)-	58	281.27	000301-02-0	0.2
31.05	1521840	Z,Z-10,12-Hexadecadien-1-ol acetate	60	280.24	1000130-89-5	0.02
31.11	7666420	9,12-Octadecadienal	47	264.25	026537-70-2	0.09
31.28	566484	4-Aminobenzoic acid	25	137.05	000150-13-0	0.01
31.31	916570	Benzeneethanol, 4-nitro-	30	167.06	000100-27-6	0.01
31.4	1494677	Thiophene, 2,5-dimethyl-	35	112.03	000638-02-8	0.02
31.53	777595350	8-Octadecenoic acid, methyl ester, (E)-	95	296.27	026528-50-7	9.49
31.62	306468378	Cyclohexanecarboxylic acid, heptadecyl ester	53	366.35	1000282-80-3	3.74
31.71	55132109	Hexanedioic acid, dihexyl ester	35	314.25	000110-33-8	0.67
32.1	17686398	Cyclohexene, 4-pentyl-1-(4-propylcyclohexyl)-	81	276.28	108067-17-0	0.22
32.29	2537954	2-Hydroxy-16-methyl-heptadecanoic acid, pyrrolidide	42	353.33	1000336-03-5	0.03
32.42	2827389	Cycloheptane, 1,4-dimethoxy-, trans-	43	158.13	029887-80-7	0.03
32.56	1303347	Oxacyclododecan-2-one	14	184.15	001725-03-7	0.02
32.7	2055627	Cycloheptene, 1,2-dimethyl-	38	124.12	020053-89-8	0.03
32.86	8163340	1H-Indene, 2,3-dihydro-1,2-dimethyl-	40	146.11	017057-82-8	0.1
33.04	11590058	9-Octadecenoic acid (Z)-, 2,3-dihydroxypropyl ester	46	356.29	000111-03-5	0.14
33.17	4502042	Silane, [[4-[1,2-bis[(trimethylsilyl)oxy]ethyl]-1,2-phenylene]bis(oxy)]bis[trimethyl-	38	458.22	056114-62-6	0.05
33.26	1419178	5-Chloro-3-pyridinol	18	129	074115-12-1	0.02
33.41	986193	Methyl(methyl 2,3-di-O-acetyl-4-O-methyl-.alpha.-D-mannopyranoside)uronate	32	320.11	087910-32-5	0.01
33.57	612670	1,4-Methanonaphthalen-9-ol, 1,2,3,4-tetrahydro-, acetate, syn-	18	202.1	001207-27-8	0.01
33.78	18939661	2,6-Difluoro-3-methylbenzoic acid, nonadecyl ester	38	438.33	1000338-85-6	0.23
34.04	3709798	4,6-Octadienoic acid	35	140.08	062765-17-7	0.05
34.14	4566713	Squalene	90	410.39	000111-02-4	0.06
34.25	1347717	1H-Indene, 2-butyl-5-hexyloctahydro-	49	264.28	055044-33-2	0.02
34.28	1541282	Cyclohexene, 4-(4-ethylcyclohexyl)-1-pentyl-	58	262.27	301643-32-3	0.02
34.39	2929404	N-(1-Methyl-3-oxobutylidene)-4-methoxyaniline	43	205.11	020010-38-2	0.04
34.57	8163540	Tetracosane	99	338.39	000646-31-1	0.1
34.7	1530149	Bicyclo[2.2.2]oct-2-ene-1-carboxylic acid, methyl ester	12	166.1	002534-81-8	0.02
34.81	3152976	Squalene	52	410.39	000111-02-4	0.04
35.03	216187191	2(3H)-Oxazolone, dihydro-4-hydroxy-3-[2-(5-methoxy-1H-indol-3-yl)ethyl]-4,5,5-trimethyl-	53	318.16	1000319-04-2	2.64
35.22	12064019	Diallylphenylvinylsilane	46	214.12	119901-89-2	0.15
35.32	4960747	Benzo[b]cyclobuta[d]thiophene-1,2-dicarboxylic acid, 1,2,2a,7b-tetrahydro-1-methyl-	43	264.05	034244-75-2	0.06
35.38	6925953	4-Methoxy-1-dimethyl(isopropyl)silyloxybenzene	38	238.14	1000279-89-7	0.08
35.58	6557453	Oleyl alcohol, methyl ether	92	282.29	1000352-68-0	0.08
35.68	4840205	2,4-Disilapentane, 2,4-dimethyl-	46	132.08	018163-84-3	0.06
35.82	9682461	.gamma.-Tocopherol	99	416.37	007616-22-0	0.12
35.92	78457931	10-Nonadecanone	41	282.29	000504-57-4	0.96
36.05	3817934	3,4-Bis-(methylthio)-quinoline	44	221.03	074579-34-3	0.05
36.27	3139768	Stigmastan-3,5-diene	78	396.38	1000214-16-4	0.04
36.33	4605767	Glycerol tricaprylate	43	470.36	000538-23-8	0.06
36.47	8138489	Vitamin E	99	430.38	000059-02-9	0.1
36.66	751699	Naphthalene-2-sulfonamide, N-benzylthiomethyl-	46	343.07	1000295-41-0	0.01
36.68	488937	Naphthalene-2-sulfonamide, N-benzylthiomethyl-	35	343.07	1000295-41-0	0.01
36.89	487870	1,2-Benzisothiazole, 3-butoxy-	38	207.07	040991-40-0	0.01
37.29	1223955	Naphthalen-1-yl-(2-nitrocyclohexyl)methanol	30	285.14	1000194-55-9	0.01
37.4	608264	3-Phenylthiolane	43	164.07	016766-62-4	0.01
37.58	3375987	4-Phenanthrenol	58	194.07	007651-86-7	0.04
37.7	4672274	16-Hentriacontanone	43	450.48	000502-73-8	0.06
37.88	1821495	Stigmasterol	50	412.37	000083-48-7	0.02
37.91	2718911	Stigmasterol	64	412.37	000083-48-7	0.03
38.13	1493062	.beta.-Alanine, N-(1-naphthoyl)-, octyl ester	64	355.21	1000321-95-0	0.02
38.53	2816713	.gamma.-Sitosterol	89	414.39	000083-47-6	0.03
38.55	1191776	.beta.-Sitosterol	95	414.39	000083-46-5	0.01
38.58	4141831	.gamma.-Sitosterol	93	414.39	000083-47-6	0.05
39.01	1707469	5(1H)-Azulenone, 2,4,6,7,8,8a-hexahydro-3,8-dimethyl-4-(1-methylethylidene)-, (8S-cis)-	50	218.17	006754-66-1	0.02
39.36	515871	Molybdenum, [(1,2,3,3a,7a-.eta.)-2-methyl-1H-inden-1-yl]bis(.eta.3-2-propenyl)-	15	309.05	125312-16-5	0.01
39.46	1675707	n-Propyl 11-octadecenoate	32	324.3	1000336-71-7	0.02
39.6	4499930	Caffeine	58	194.08	000058-08-2	0.05
39.78	70592312	Disparlure	46	282.29	029804-22-6	0.86
39.92	44307663	cis-11,14-Eicosadienoic acid, methyl ester	70	322.29	1000333-61-8	0.54
40.21	2301705	Stigmast-4-en-3-one	70	412.37	001058-61-3	0.03
42.69	595628851	Silane, chlorodiethylhexadecyloxy-	42	362.28	1000363-97-5	7.27
42.88	336798799	n-Propyl 9,12-octadecadienoate	38	322.29	1000336-77-8	4.11
43.05	144707190	Cholestan-3-ol, 2-methylene-, (3.beta.,5.alpha.)-	81	400.37	022599-96-8	1.77
43.36	16138585	Z,Z-6,26-Pentatriacontadien-2-one	42	502.51	133530-17-3	0.2
GC-MS System: Agilent 7890A-5975C GC-MS (Agilent Technologies, USA)
GC conditions: Column: HP-5MS (30.0 m × 250 μm, 0.25 μm) Temperature program: initial temperature 60°C (held for 2 min), increased to 150°C at 5°C/min, then to 300°C at 10°C/min (held for 10 min) Injector temperature: 290°C Transfer line temperature: 300°C Carrier gas: Helium Flow rate: 1.0 mL/min Split ratio: 50:1 Injection volume: 1 μL
MS conditions: Ion source: EI Electron energy: 70 eV Ion source temperature: 230°C Quadrupole temperature: 150°C Acquisition mode: Scan Mass range: m/z 35-500 Solvent delay: 3 min
